# Supplementary material for: Coupled Rocking Motion in a Light-Driven Rotary Molecular Motor
Source: J Org Chem. 2022 Oct 12;89(1):1–8. doi: 10.1021/acs.joc.2c01830 (PMC10777401; doi:10.1021/acs.joc.2c01830)
Supplement: Supplementary file 2 — jo2c01830_si_002.zip [file jo2c01830_si_002.zip]

Archive with 22 entries (20 files):
- xyz/(Ra)-2m to (Sa)-2s/
- xyz/(Ra)-2m to (Sa)-2s/(Ra)-2m.xyz
- xyz/(Ra)-2m to (Sa)-2s/(Sa)-2s.xyz
- xyz/(Ra)-2m to (Sa)-2s/I1_iPr_ax.xyz
- xyz/(Ra)-2m to (Sa)-2s/I2_iPr_ax.xyz
- xyz/(Ra)-2m to (Sa)-2s/I3_iPr_eq.xyz
- xyz/(Ra)-2m to (Sa)-2s/TS1_iPr_ax.xyz
- xyz/(Ra)-2m to (Sa)-2s/TS2_iPr_ax.xyz
- xyz/(Ra)-2m to (Sa)-2s/TS3_iPr_eq.xyz
- xyz/(Ra)-2m to (Sa)-2s/TS4_iPr_eq.xyz
- xyz/(Ra)-2m to (Sa)-2s/TS5_iPr_eq.xyz
- xyz/(Sa)-2m to (Ra)-2s/
- xyz/(Sa)-2m to (Ra)-2s/(Ra)-2s.xyz
- xyz/(Sa)-2m to (Ra)-2s/(Sa)-2m.xyz
- xyz/(Sa)-2m to (Ra)-2s/I1_iPr_eq.xyz
- xyz/(Sa)-2m to (Ra)-2s/I2_iPr_eq.xyz
- xyz/(Sa)-2m to (Ra)-2s/I3_iPr_ax.xyz
- xyz/(Sa)-2m to (Ra)-2s/TS1_iPr_eq.xyz
- xyz/(Sa)-2m to (Ra)-2s/TS2_iPr_eq.xyz
- xyz/(Sa)-2m to (Ra)-2s/TS3_iPr_ax.xyz
- xyz/(Sa)-2m to (Ra)-2s/TS4_iPr_ax.xyz
- xyz/(Sa)-2m to (Ra)-2s/TS5_iPr_ax.xyz
