# Supplementary material for: Coupled Rocking Motion in a Light-Driven Rotary Molecular Motor
Source: J Org Chem. 2022 Oct 12;89(1):1–8. doi: 10.1021/acs.joc.2c01830 (PMC10777401; doi:10.1021/acs.joc.2c01830)
Supplement: Supplementary file 2 — jo2c01830_si_002.zip [file jo2c01830_si_002.zip › xyz/(Ra)-2m to (Sa)-2s/(Ra)-2m.xyz]

63
C32H30S
C        0.472995000     -0.618729000      1.144291000
C       -0.517489000     -0.861073000      2.104867000
C       -0.482232000     -2.005356000      2.897602000
C        0.555877000     -2.919131000      2.737283000
C        1.565177000     -2.669526000      1.806129000
C        1.557332000     -1.519386000      1.007988000
C        2.698855000     -1.188593000      0.016054000
C        2.969052000      0.319943000      0.176338000
C        4.257284000      0.861632000      0.254635000
C        4.464084000      2.222640000      0.486505000
C        3.373124000      3.067284000      0.673886000
C        2.083927000      2.546211000      0.586447000
C        1.863684000      1.193404000      0.293198000
C        0.489672000      0.614885000      0.302263000
C       -0.598164000      1.123622000     -0.336449000
C       -2.001394000      0.641328000     -0.113650000
C       -2.506161000     -0.640031000     -0.517676000
C       -1.704500000     -1.604498000     -1.185264000
C       -2.215368000     -2.829280000     -1.552035000
C       -3.560070000     -3.162280000     -1.267114000
C       -4.370154000     -2.247922000     -0.634488000
C       -3.877521000     -0.970977000     -0.255698000
C       -4.722635000     -0.004889000      0.351312000
C       -4.254576000      1.251709000      0.640257000
C       -2.897377000      1.582712000      0.391497000
S       -2.357550000      3.237239000      0.789950000
C       -1.189780000      3.581214000     -0.609951000
C       -0.669385000      2.310007000     -1.317302000
C        0.533131000      2.627990000     -2.221527000
H        1.362986000      3.098847000     -1.695724000
H        0.209343000      3.306492000     -3.018429000
H        0.909318000      1.716506000     -2.695368000
H       -1.468319000      2.011025000     -2.006918000
H       -1.692879000      4.232302000     -1.330436000
H       -0.365747000      4.144411000     -0.165129000
H       -4.914578000      2.007911000      1.053569000
H       -5.759656000     -0.262725000      0.548959000
H       -5.409531000     -2.485425000     -0.422626000
H       -3.950621000     -4.133669000     -1.555498000
H       -1.580256000     -3.545139000     -2.065479000
H       -0.674940000     -1.359083000     -1.409427000
H       -1.312508000     -0.137287000      2.238964000
H       -1.257188000     -2.174564000      3.639223000
H        0.596754000     -3.817770000      3.346078000
H        2.374580000     -3.384464000      1.720262000
H        5.123215000      0.218321000      0.154652000
H        5.476840000      2.609769000      0.550574000
H        3.520665000      4.118433000      0.903401000
H        1.230702000      3.183442000      0.787811000
C        3.960997000     -2.013264000      0.334750000
H        4.304773000     -1.831100000      1.356768000
H        4.778958000     -1.769228000     -0.345475000
H        3.775492000     -3.083458000      0.227370000
C        2.230596000     -1.479012000     -1.472236000
H        1.352881000     -0.843773000     -1.633773000
C        3.269806000     -1.070926000     -2.529648000
H        4.153067000     -1.718400000     -2.506366000
H        2.834345000     -1.160789000     -3.530710000
H        3.603291000     -0.037849000     -2.401938000
C        1.795524000     -2.935078000     -1.701812000
H        1.364878000     -3.040441000     -2.703796000
H        2.643733000     -3.626002000     -1.645810000
H        1.045346000     -3.259897000     -0.976639000
