# Supplementary material for: Coupled Rocking Motion in a Light-Driven Rotary Molecular Motor
Source: J Org Chem. 2022 Oct 12;89(1):1–8. doi: 10.1021/acs.joc.2c01830 (PMC10777401; doi:10.1021/acs.joc.2c01830)
Supplement: Supplementary file 2 — jo2c01830_si_002.zip [file jo2c01830_si_002.zip › xyz/(Ra)-2m to (Sa)-2s/(Sa)-2s.xyz]

63
C32H30S
C        0.771116000     -0.877685000     -0.892850000
C       -0.145519000     -1.182803000     -1.907829000
C       -0.115689000     -2.417377000     -2.550815000
C        0.841055000     -3.360530000     -2.183442000
C        1.778156000     -3.053617000     -1.195891000
C        1.773951000     -1.813396000     -0.547744000
C        2.823562000     -1.430237000      0.516635000
C        3.202194000      0.041040000      0.276284000
C        4.516336000      0.510559000      0.368614000
C        4.832861000      1.844997000      0.108808000
C        3.830541000      2.730893000     -0.276357000
C        2.514852000      2.280687000     -0.365047000
C        2.175094000      0.955376000     -0.054242000
C        0.781202000      0.440247000     -0.197580000
C       -0.331630000      1.078286000      0.259118000
C       -1.738999000      0.632268000      0.012340000
C       -2.323005000     -0.578360000      0.520140000
C       -1.608460000     -1.492694000      1.339700000
C       -2.195120000     -2.648464000      1.803852000
C       -3.533855000     -2.959886000      1.471623000
C       -4.261032000     -2.092877000      0.689530000
C       -3.688189000     -0.887523000      0.203991000
C       -4.449904000      0.029375000     -0.567484000
C       -3.908114000      1.222101000     -0.973500000
C       -2.556777000      1.530768000     -0.671358000
S       -1.904306000      3.085811000     -1.247413000
C       -0.853387000      3.575928000      0.198006000
C       -0.294181000      2.394812000      1.039845000
C       -1.045103000      2.272426000      2.381624000
H       -2.112761000      2.086728000      2.237800000
H       -0.936014000      3.197673000      2.957357000
H       -0.637810000      1.453364000      2.982285000
H        0.744652000      2.631616000      1.276979000
H       -0.041549000      4.157143000     -0.246652000
H       -1.438399000      4.249887000      0.829311000
H       -4.503572000      1.944587000     -1.522677000
H       -5.482715000     -0.212741000     -0.803477000
H       -5.294951000     -2.312996000      0.436303000
H       -3.984839000     -3.876701000      1.839500000
H       -1.624749000     -3.327116000      2.431421000
H       -0.583490000     -1.267061000      1.599744000
H       -0.877611000     -0.439368000     -2.200557000
H       -0.831780000     -2.635857000     -3.337390000
H        0.874809000     -4.328933000     -2.674281000
H        2.527590000     -3.795591000     -0.947115000
H        5.318388000     -0.169358000      0.630362000
H        5.863874000      2.178564000      0.181959000
H        4.069033000      3.761003000     -0.524101000
H        1.744577000      2.953513000     -0.724282000
C        2.217051000     -1.560718000      1.943393000
H        1.392681000     -0.861984000      2.096795000
H        2.980992000     -1.340468000      2.696435000
H        1.848125000     -2.577627000      2.112530000
C        4.051690000     -2.357356000      0.459504000
H        4.782090000     -2.079247000      1.223452000
C        3.646553080     -3.813020840      0.757000140
H        3.799203820     -4.411415420     -0.116797140
H        4.244882100     -4.193064180      1.558542060
H        2.614082150     -3.845985980      1.035957290
C        4.744774070     -2.317356570     -0.915135780
H        5.766327840     -2.024189550     -0.791115660
H        4.704193830     -3.288078250     -1.363413220
H        4.245358720     -1.612010090     -1.545984920
