# Supplementary material for: Coupled Rocking Motion in a Light-Driven Rotary Molecular Motor
Source: J Org Chem. 2022 Oct 12;89(1):1–8. doi: 10.1021/acs.joc.2c01830 (PMC10777401; doi:10.1021/acs.joc.2c01830)
Supplement: Supplementary file 2 — jo2c01830_si_002.zip [file jo2c01830_si_002.zip › xyz/(Ra)-2m to (Sa)-2s/I1_iPr_ax.xyz]

63
C32H30S
C        0.434989000     -0.160611000      1.207969000
C       -0.589202000     -0.363856000      2.158648000
C       -0.467672000     -1.276184000      3.196323000
C        0.717166000     -1.995095000      3.336568000
C        1.766100000     -1.755861000      2.454828000
C        1.660938000     -0.838893000      1.396562000
C        2.846611000     -0.549892000      0.471118000
C        2.781347000      0.933671000      0.054871000
C        3.977121000      1.615358000     -0.215205000
C        4.012476000      2.895617000     -0.757441000
C        2.811706000      3.515429000     -1.077550000
C        1.612233000      2.875745000     -0.790401000
C        1.539616000      1.604739000     -0.174857000
C        0.258149000      0.917245000      0.187522000
C       -1.025949000      1.248791000     -0.245111000
C       -2.097146000      0.208718000     -0.287095000
C       -1.854528000     -1.093575000     -0.879593000
C       -0.762162000     -1.347703000     -1.748904000
C       -0.568743000     -2.585211000     -2.325744000
C       -1.448137000     -3.654431000     -2.046857000
C       -2.543209000     -3.436112000     -1.243371000
C       -2.795403000     -2.157843000     -0.679575000
C       -4.002891000     -1.895417000      0.019018000
C       -4.323409000     -0.610888000      0.375290000
C       -3.396928000      0.442275000      0.183113000
S       -3.954520000      2.097526000      0.499829000
C       -2.956932000      2.816390000     -0.861954000
C       -1.451189000      2.693083000     -0.585895000
C       -1.097286000      3.687860000      0.547111000
H       -1.776370000      3.534222000      1.389753000
H       -1.218921000      4.719895000      0.198050000
H       -0.080980000      3.571134000      0.918908000
H       -0.968267000      3.005665000     -1.522770000
H       -3.250536000      2.307572000     -1.783997000
H       -3.235918000      3.870303000     -0.941155000
H       -5.294244000     -0.379757000      0.803299000
H       -4.704483000     -2.707402000      0.189157000
H       -3.256769000     -4.233741000     -1.053567000
H       -1.275942000     -4.631087000     -2.489090000
H        0.262040000     -2.734598000     -3.009035000
H       -0.093187000     -0.531691000     -1.990100000
H       -1.489455000      0.231214000      2.094619000
H       -1.283006000     -1.403851000      3.902114000
H        0.840603000     -2.712645000      4.142549000
H        2.691199000     -2.295648000      2.609135000
H        4.921848000      1.128637000     -0.015174000
H        4.964500000      3.384186000     -0.942235000
H        2.795419000      4.499773000     -1.536045000
H        0.715391000      3.409190000     -1.044066000
C        4.181148000     -0.869250000      1.184929000
H        4.309512000     -0.249286000      2.076652000
H        5.040196000     -0.710423000      0.532520000
H        4.229941000     -1.914386000      1.490128000
C        2.720158000     -1.446391000     -0.841656000
H        1.750669000     -1.185047000     -1.271285000
C        3.785532000     -1.159990000     -1.912789000
H        3.572861000     -1.758177000     -2.805647000
H        3.807093000     -0.110751000     -2.213964000
H        4.790987000     -1.437908000     -1.577192000
C        2.687002000     -2.954948000     -0.547072000
H        2.475157000     -3.504196000     -1.470234000
H        3.650136000     -3.319105000     -0.172438000
H        1.913794000     -3.219123000      0.177051000
