# Supplementary material for: Coupled Rocking Motion in a Light-Driven Rotary Molecular Motor
Source: J Org Chem. 2022 Oct 12;89(1):1–8. doi: 10.1021/acs.joc.2c01830 (PMC10777401; doi:10.1021/acs.joc.2c01830)
Supplement: Supplementary file 2 — jo2c01830_si_002.zip [file jo2c01830_si_002.zip › xyz/(Ra)-2m to (Sa)-2s/I2_iPr_ax.xyz]

63
C32H30S
C        0.558214000      1.391233000     -0.244407000
C       -0.473114000      2.334590000     -0.345984000
C       -0.285478000      3.661184000      0.037032000
C        0.950449000      4.068354000      0.526001000
C        1.991078000      3.143948000      0.620038000
C        1.827157000      1.807139000      0.240209000
C        2.976524000      0.782272000      0.359191000
C        2.916264000     -0.084608000     -0.910322000
C        4.051545000     -0.468632000     -1.634809000
C        3.950647000     -1.228660000     -2.800972000
C        2.697612000     -1.607874000     -3.277316000
C        1.557906000     -1.235463000     -2.569040000
C        1.650843000     -0.501523000     -1.376097000
C        0.426821000     -0.040539000     -0.659887000
C       -0.600413000     -0.883515000     -0.353220000
C       -1.890712000     -0.497648000      0.286773000
C       -2.964083000      0.126121000     -0.437019000
C       -2.873945000      0.442908000     -1.822100000
C       -3.918656000      1.047166000     -2.486508000
C       -5.114013000      1.371713000     -1.803662000
C       -5.242867000      1.062721000     -0.468823000
C       -4.191789000      0.425012000      0.241589000
C       -4.340779000      0.045491000      1.602111000
C       -3.354195000     -0.656918000      2.245546000
C       -2.137495000     -0.954723000      1.577710000
S       -0.934166000     -1.935976000      2.442820000
C       -0.156236000     -2.904865000      1.057742000
C       -0.449428000     -2.410558000     -0.384967000
C       -1.644563000     -3.145852000     -1.014643000
H       -2.567001000     -2.994651000     -0.448143000
H       -1.445285000     -4.221944000     -1.054804000
H       -1.821359000     -2.798795000     -2.037691000
H        0.439629000     -2.671525000     -0.960139000
H        0.916272000     -2.850377000      1.254819000
H       -0.473809000     -3.945075000      1.171033000
H       -3.495849000     -1.002720000      3.264775000
H       -5.269475000      0.280494000      2.115162000
H       -6.162443000      1.292305000      0.063382000
H       -5.928240000      1.854002000     -2.336049000
H       -3.824699000      1.274298000     -3.544484000
H       -1.959773000      0.201051000     -2.353369000
H       -1.427428000      2.043099000     -0.756966000
H       -1.103363000      4.369068000     -0.060315000
H        1.115773000      5.099506000      0.824753000
H        2.948424000      3.484704000      0.994640000
H        5.036532000     -0.167346000     -1.299137000
H        4.850736000     -1.505183000     -3.342336000
H        2.604841000     -2.173767000     -4.199553000
H        0.575532000     -1.491556000     -2.954476000
C        4.344798000      1.479905000      0.482534000
H        4.544725000      2.118198000     -0.382996000
H        5.154478000      0.751531000      0.559606000
H        4.399600000      2.099234000      1.378973000
C        2.719043000     -0.129236000      1.636217000
H        1.718581000     -0.552096000      1.502798000
C        3.702560000     -1.304723000      1.756356000
H        4.722037000     -0.965659000      1.971904000
H        3.402212000     -1.954533000      2.585767000
H        3.736317000     -1.912511000      0.848119000
C        2.687741000      0.660022000      2.954605000
H        2.347174000      0.006407000      3.764244000
H        3.679864000      1.031835000      3.234304000
H        2.004040000      1.510957000      2.907789000
