# Supplementary material for: Coupled Rocking Motion in a Light-Driven Rotary Molecular Motor
Source: J Org Chem. 2022 Oct 12;89(1):1–8. doi: 10.1021/acs.joc.2c01830 (PMC10777401; doi:10.1021/acs.joc.2c01830)
Supplement: Supplementary file 2 — jo2c01830_si_002.zip [file jo2c01830_si_002.zip › xyz/(Ra)-2m to (Sa)-2s/I3_iPr_eq.xyz]

63
C32H30S
C        0.534434000      1.106583000     -0.021314000
C       -0.400344000      2.152467000      0.034075000
C       -0.095511000      3.441183000     -0.394690000
C        1.169396000      3.713355000     -0.897829000
C        2.120280000      2.695416000     -0.934715000
C        1.850946000      1.397183000     -0.485215000
C        2.922073000      0.281785000     -0.558916000
C        2.728042000     -0.619053000      0.685060000
C        3.772565000     -1.198891000      1.419079000
C        3.532601000     -1.987921000      2.545312000
C        2.227296000     -2.208398000      2.978153000
C        1.175614000     -1.661979000      2.250594000
C        1.407154000     -0.903461000      1.091799000
C        0.251438000     -0.317049000      0.365197000
C       -0.862459000     -1.056565000      0.051618000
C       -2.164148000     -0.416734000     -0.321214000
C       -2.940003000      0.338221000      0.630583000
C       -2.577746000      0.456661000      2.002385000
C       -3.344451000      1.184586000      2.885099000
C       -4.515315000      1.846001000      2.447261000
C       -4.902753000      1.745691000      1.131082000
C       -4.145974000      0.987051000      0.198657000
C       -4.572713000      0.839405000     -1.147791000
C       -3.900024000      0.005300000     -2.005479000
C       -2.725545000     -0.655595000     -1.572838000
S       -2.056999000     -2.007180000     -2.524773000
C       -1.975436000     -3.078818000     -1.021031000
C       -0.875005000     -2.616279000     -0.035399000
C        0.429228000     -3.299253000     -0.494456000
H        0.653340000     -3.023683000     -1.529244000
H        0.286670000     -4.384953000     -0.463905000
H        1.295441000     -3.066963000      0.117178000
H       -1.157013000     -3.027528000      0.945552000
H       -2.972376000     -3.058902000     -0.575535000
H       -1.772892000     -4.097056000     -1.360870000
H       -4.272961000     -0.182450000     -3.007332000
H       -5.474870000      1.350789000     -1.472679000
H       -5.807189000      2.238372000      0.783591000
H       -5.107172000      2.423552000      3.150945000
H       -3.046473000      1.251865000      3.927356000
H       -1.674456000     -0.032023000      2.348072000
H       -1.379859000      1.972852000      0.441118000
H       -0.849124000      4.220369000     -0.328174000
H        1.429347000      4.708224000     -1.247784000
H        3.098876000      2.935510000     -1.319516000
H        4.803929000     -1.033799000      1.134836000
H        4.371716000     -2.410032000      3.090647000
H        2.030188000     -2.794245000      3.871026000
H        0.152568000     -1.822212000      2.575786000
C        2.618985000     -0.572693000     -1.825088000
H        1.621261000     -1.007793000     -1.773532000
H        3.345080000     -1.387293000     -1.925606000
H        2.659360000      0.044735000     -2.725542000
C        4.419376000      0.773299000     -0.639837000
H        4.997399000     -0.144577000     -0.487209000
C        4.930105000      1.268336000     -2.011802000
H        4.429503000      2.162423000     -2.389242000
H        5.994321000      1.511802000     -1.919720000
H        4.843426000      0.497617000     -2.781109000
C        4.834352000      1.742903000      0.484312000
H        5.926942000      1.807751000      0.535570000
H        4.454850000      2.754512000      0.324618000
H        4.473429000      1.411611000      1.461147000
