# Supplementary material for: Coupled Rocking Motion in a Light-Driven Rotary Molecular Motor
Source: J Org Chem. 2022 Oct 12;89(1):1–8. doi: 10.1021/acs.joc.2c01830 (PMC10777401; doi:10.1021/acs.joc.2c01830)
Supplement: Supplementary file 2 — jo2c01830_si_002.zip [file jo2c01830_si_002.zip › xyz/(Ra)-2m to (Sa)-2s/TS1_iPr_ax.xyz]

63
C32H30S
C       -0.604751000     -0.758225000     -1.027144000
C        0.230472000     -1.254789000     -2.034345000
C        0.042441000     -2.532289000     -2.554260000
C       -0.994095000     -3.324039000     -2.066072000
C       -1.857004000     -2.820888000     -1.090256000
C       -1.699756000     -1.531841000     -0.567704000
C       -2.712520000     -0.896768000      0.423113000
C       -2.942330000      0.529078000     -0.113623000
C       -4.219778000      1.087758000     -0.225864000
C       -4.434654000      2.301801000     -0.880406000
C       -3.363095000      2.949722000     -1.483572000
C       -2.079597000      2.420146000     -1.352576000
C       -1.830978000      1.261695000     -0.603637000
C       -0.470229000      0.630087000     -0.499005000
C        0.657771000      1.230275000      0.016035000
C        2.016737000      0.581639000      0.087923000
C        2.261872000     -0.846729000      0.244631000
C        1.351513000     -1.716377000      0.895446000
C        1.612464000     -3.060787000      1.056422000
C        2.800603000     -3.629170000      0.552256000
C        3.737685000     -2.809986000     -0.034224000
C        3.517399000     -1.413797000     -0.154090000
C        4.568467000     -0.553870000     -0.571206000
C        4.429198000      0.795936000     -0.413630000
C        3.187187000      1.358433000     -0.012429000
S        3.272402000      3.053277000      0.497202000
C        1.728870000      3.007949000      1.475072000
C        0.559535000      2.690157000      0.538538000
C        0.489315000      3.830230000     -0.526420000
H        0.794767000      3.490202000     -1.518518000
H        1.158539000      4.651299000     -0.258422000
H       -0.517390000      4.240163000     -0.593397000
H       -0.359342000      2.737057000      1.136913000
H        1.846791000      2.265941000      2.270635000
H        1.608422000      3.996115000      1.925716000
H        5.272124000      1.462620000     -0.571838000
H        5.509669000     -0.982098000     -0.904492000
H        4.687946000     -3.212305000     -0.375921000
H        2.987421000     -4.693317000      0.660600000
H        0.898098000     -3.684826000      1.584505000
H        0.444053000     -1.301853000      1.304334000
H        1.036157000     -0.629623000     -2.404560000
H        0.700236000     -2.903605000     -3.334386000
H       -1.150908000     -4.325524000     -2.456249000
H       -2.675968000     -3.447063000     -0.756980000
H       -5.076908000      0.558638000      0.172493000
H       -5.440684000      2.703736000     -0.957682000
H       -3.518290000      3.850838000     -2.069682000
H       -1.265754000      2.882993000     -1.888042000
C       -4.029622000     -1.698450000      0.436902000
H       -4.482239000     -1.734848000     -0.557634000
H       -4.756833000     -1.260900000      1.123655000
H       -3.864918000     -2.724365000      0.770356000
C       -2.124881000     -0.830146000      1.892531000
H       -1.169173000     -0.302557000      1.809643000
C       -2.987526000     -0.006142000      2.863365000
H       -3.167918000      1.006737000      2.495080000
H       -3.959041000     -0.476488000      3.050406000
H       -2.479546000      0.073819000      3.830567000
C       -1.852457000     -2.219366000      2.492472000
H       -2.781561000     -2.717707000      2.789012000
H       -1.330284000     -2.874516000      1.790397000
H       -1.235441000     -2.128493000      3.392795000
