# Supplementary material for: Coupled Rocking Motion in a Light-Driven Rotary Molecular Motor
Source: J Org Chem. 2022 Oct 12;89(1):1–8. doi: 10.1021/acs.joc.2c01830 (PMC10777401; doi:10.1021/acs.joc.2c01830)
Supplement: Supplementary file 2 — jo2c01830_si_002.zip [file jo2c01830_si_002.zip › xyz/(Ra)-2m to (Sa)-2s/TS2_iPr_ax.xyz]

63
C32H30S
C        0.879546000      1.375844000     -0.690379000
C        0.425107000      2.294130000     -1.647415000
C        0.820775000      3.629844000     -1.601284000
C        1.689760000      4.052409000     -0.597774000
C        2.213402000      3.125701000      0.306930000
C        1.858473000      1.773577000      0.249219000
C        2.594234000      0.663103000      1.033510000
C        2.939510000     -0.373195000     -0.070616000
C        4.218880000     -0.919115000     -0.219615000
C        4.561180000     -1.690760000     -1.332686000
C        3.625819000     -1.900674000     -2.340976000
C        2.334493000     -1.393451000     -2.195112000
C        1.957893000     -0.684787000     -1.046338000
C        0.587788000     -0.086925000     -0.809499000
C       -0.541275000     -0.855055000     -0.617411000
C       -1.931891000     -0.583309000     -0.058357000
C       -2.719128000      0.654142000     -0.115429000
C       -2.161894000      1.951330000     -0.203415000
C       -2.926644000      3.095990000     -0.313834000
C       -4.331647000      3.025816000     -0.332284000
C       -4.924803000      1.798908000     -0.143740000
C       -4.152527000      0.620428000      0.017300000
C       -4.794244000     -0.581216000      0.402546000
C       -4.037695000     -1.669437000      0.714284000
C       -2.629360000     -1.679962000      0.499615000
S       -1.962055000     -3.229839000      1.061901000
C       -0.358443000     -3.261569000      0.207426000
C       -0.374865000     -2.342599000     -1.011407000
C       -1.342617000     -2.790626000     -2.122697000
H       -2.391138000     -2.763406000     -1.822469000
H       -1.105122000     -3.815657000     -2.428944000
H       -1.229409000     -2.143252000     -2.998297000
H        0.617843000     -2.463649000     -1.427052000
H        0.437405000     -2.965342000      0.895995000
H       -0.183756000     -4.299363000     -0.093381000
H       -4.506372000     -2.574338000      1.088763000
H       -5.875758000     -0.604870000      0.501996000
H       -6.006061000      1.711488000     -0.074335000
H       -4.931917000      3.923940000     -0.441656000
H       -2.426106000      4.058676000     -0.366987000
H       -1.101003000      2.064817000     -0.119666000
H       -0.264866000      1.955753000     -2.413452000
H        0.451526000      4.330757000     -2.343916000
H        1.994717000      5.093110000     -0.537972000
H        2.937295000      3.466578000      1.037731000
H        4.980639000     -0.721504000      0.525234000
H        5.566732000     -2.091087000     -1.422009000
H        3.893520000     -2.449708000     -3.238860000
H        1.610840000     -1.538244000     -2.991891000
C        3.877385000      1.213106000      1.685004000
H        4.552461000      1.640813000      0.938939000
H        4.418697000      0.429883000      2.219541000
H        3.645852000      1.990953000      2.415297000
C        1.660484000      0.037400000      2.148008000
H        0.761568000     -0.311045000      1.635192000
C        2.283530000     -1.184532000      2.841933000
H        1.541325000     -1.661650000      3.490720000
H        2.630090000     -1.932180000      2.122281000
H        3.133664000     -0.909784000      3.476124000
C        1.201340000      1.066766000      3.193481000
H        0.765315000      1.954709000      2.727024000
H        0.437083000      0.622423000      3.839503000
H        2.022419000      1.390928000      3.842202000
