# Supplementary material for: Coupled Rocking Motion in a Light-Driven Rotary Molecular Motor
Source: J Org Chem. 2022 Oct 12;89(1):1–8. doi: 10.1021/acs.joc.2c01830 (PMC10777401; doi:10.1021/acs.joc.2c01830)
Supplement: Supplementary file 2 — jo2c01830_si_002.zip [file jo2c01830_si_002.zip › xyz/(Ra)-2m to (Sa)-2s/TS3_iPr_eq.xyz]

63
C32H30S
C       -0.580130000     -0.432712000      0.911106000
C        0.303460000     -0.914104000      1.903434000
C        0.164309000     -2.174072000      2.464822000
C       -0.880410000     -2.996152000      2.041189000
C       -1.820872000     -2.492976000      1.149649000
C       -1.733600000     -1.190737000      0.627513000
C       -2.908500000     -0.610565000     -0.151608000
C       -2.640187000      0.831728000     -0.624076000
C       -3.661877000      1.436685000     -1.379320000
C       -3.597689000      2.745174000     -1.832437000
C       -2.463237000      3.493548000     -1.532254000
C       -1.424929000      2.909011000     -0.823676000
C       -1.458100000      1.575742000     -0.348122000
C       -0.280562000      0.866629000      0.249420000
C        1.050594000      1.222125000      0.105602000
C        2.139069000      0.202430000      0.011142000
C        2.065016000     -0.866503000     -0.966644000
C        0.999489000     -0.996643000     -1.899807000
C        0.959030000     -2.031416000     -2.809856000
C        1.979277000     -3.006946000     -2.842563000
C        3.043290000     -2.897486000     -1.977730000
C        3.124146000     -1.831022000     -1.044940000
C        4.263415000     -1.683271000     -0.210681000
C        4.377825000     -0.606521000      0.626337000
C        3.326205000      0.341599000      0.729603000
S        3.629790000      1.658364000      1.882045000
C        2.332267000      2.881950000      1.430554000
C        1.614906000      2.643166000      0.082167000
C        2.480186000      2.979536000     -1.142145000
H        3.341639000      2.314092000     -1.229481000
H        2.850515000      4.008411000     -1.078559000
H        1.890703000      2.887582000     -2.059615000
H        0.810876000      3.369972000      0.135722000
H        1.593204000      2.889508000      2.234871000
H        2.830207000      3.856580000      1.412245000
H        5.271123000     -0.469643000      1.228907000
H        5.061652000     -2.417956000     -0.272466000
H        3.853806000     -3.621391000     -2.004488000
H        1.931157000     -3.823469000     -3.556814000
H        0.135395000     -2.090521000     -3.515816000
H        0.212109000     -0.255013000     -1.909017000
H        1.112763000     -0.278409000      2.238001000
H        0.868732000     -2.512985000      3.218342000
H       -0.984332000     -4.006111000      2.427029000
H       -2.648104000     -3.128123000      0.860731000
H       -4.546951000      0.858999000     -1.620523000
H       -4.415885000      3.168703000     -2.406958000
H       -2.372734000      4.525169000     -1.859396000
H       -0.561135000      3.527368000     -0.656697000
C       -4.198499000     -0.524657000      0.792436000
H       -4.928875000      0.040265000      0.203770000
C       -3.194303000     -1.498788000     -1.392972000
H       -2.364821000     -1.427408000     -2.101947000
H       -3.302038000     -2.550113000     -1.119375000
H       -4.109602000     -1.198294000     -1.910490000
C       -4.900124000     -1.845572000      1.154791000
H       -5.883026000     -1.613829000      1.580004000
H       -5.068874000     -2.490893000      0.287819000
H       -4.353839000     -2.415369000      1.910280000
C       -3.928979000      0.281622000      2.072339000
H       -3.509680000      1.267294000      1.853453000
H       -4.862185000      0.430742000      2.626013000
H       -3.231340000     -0.243784000      2.732097000
