# Supplementary material for: Coupled Rocking Motion in a Light-Driven Rotary Molecular Motor
Source: J Org Chem. 2022 Oct 12;89(1):1–8. doi: 10.1021/acs.joc.2c01830 (PMC10777401; doi:10.1021/acs.joc.2c01830)
Supplement: Supplementary file 2 — jo2c01830_si_002.zip [file jo2c01830_si_002.zip › xyz/(Ra)-2m to (Sa)-2s/TS4_iPr_eq.xyz]

63
C32H30S
C       -0.523362000     -0.598067000     -0.720404000
C        0.416229000     -1.077981000     -1.664380000
C        0.292403000     -2.311782000     -2.281401000
C       -0.808750000     -3.115619000     -1.987747000
C       -1.809434000     -2.605169000     -1.171384000
C       -1.727013000     -1.330309000     -0.582618000
C       -2.979414000     -0.744022000      0.063050000
C       -2.695261000      0.589717000      0.764031000
C       -3.744446000      1.147418000      1.517616000
C       -3.603205000      2.305390000      2.266881000
C       -2.354524000      2.922638000      2.305816000
C       -1.310432000      2.394342000      1.565138000
C       -1.443680000      1.258089000      0.728038000
C       -0.275455000      0.685166000     -0.002654000
C        1.009756000      1.234556000      0.020539000
C        2.206793000      0.345344000      0.034862000
C        2.291043000     -0.764775000      0.966841000
C        1.346461000     -0.986873000      2.006863000
C        1.456302000     -2.059541000      2.864845000
C        2.516901000     -2.983399000      2.734674000
C        3.467359000     -2.787652000      1.760777000
C        3.393177000     -1.680526000      0.874162000
C        4.414591000     -1.454558000     -0.085141000
C        4.393935000     -0.331167000     -0.872303000
C        3.308609000      0.571747000     -0.797028000
S        3.359861000      2.051071000     -1.783498000
C        2.741135000      3.090231000     -0.404957000
C        1.289384000      2.760273000     -0.008878000
C        0.338511000      3.508463000     -0.964204000
H        0.532221000      3.195418000     -1.994601000
H        0.509335000      4.588609000     -0.896760000
H       -0.712086000      3.321119000     -0.746493000
H        1.202681000      3.191335000      0.997868000
H        3.431776000      2.946862000      0.429853000
H        2.805865000      4.132664000     -0.726975000
H        5.206094000     -0.118378000     -1.560465000
H        5.238498000     -2.159772000     -0.153274000
H        4.304821000     -3.473229000      1.660156000
H        2.587698000     -3.830533000      3.410443000
H        0.721950000     -2.190391000      3.654405000
H        0.529306000     -0.289878000      2.136627000
H        1.261754000     -0.460864000     -1.924499000
H        1.049913000     -2.639994000     -2.986704000
H       -0.911434000     -4.105258000     -2.423167000
H       -2.691430000     -3.209703000     -1.004555000
H       -4.706477000      0.647948000      1.528157000
H       -4.443281000      2.700771000      2.829889000
H       -2.186855000      3.803972000      2.917772000
H       -0.353682000      2.877462000      1.657942000
C       -4.085913000     -0.445612000     -1.050085000
H       -4.877131000      0.086237000     -0.508023000
C       -3.530490000     -1.736508000      1.125877000
H       -4.503531000     -1.422378000      1.511853000
H       -3.654068000     -2.741873000      0.721523000
H       -2.837337000     -1.801967000      1.969195000
C       -4.763815000     -1.663908000     -1.698518000
H       -4.098204000     -2.187421000     -2.389479000
H       -5.137454000     -2.384187000     -0.964780000
H       -5.625855000     -1.319662000     -2.280621000
C       -3.571044000      0.498959000     -2.146652000
H       -2.796097000      0.018689000     -2.752276000
H       -4.390886000      0.779119000     -2.816629000
H       -3.151987000      1.418970000     -1.730358000
