# Supplementary material for: Coupled Rocking Motion in a Light-Driven Rotary Molecular Motor
Source: J Org Chem. 2022 Oct 12;89(1):1–8. doi: 10.1021/acs.joc.2c01830 (PMC10777401; doi:10.1021/acs.joc.2c01830)
Supplement: Supplementary file 2 — jo2c01830_si_002.zip [file jo2c01830_si_002.zip › xyz/(Ra)-2m to (Sa)-2s/TS5_iPr_eq.xyz]

63
C32H30S
C        0.477357000      1.066277000      0.279064000
C       -0.465805000      2.048700000      0.611431000
C       -0.217991000      3.402787000      0.400828000
C        0.992101000      3.796889000     -0.155483000
C        1.957459000      2.834505000     -0.449547000
C        1.749812000      1.470147000     -0.214805000
C        2.837156000      0.406838000     -0.514073000
C        2.736942000     -0.657349000      0.609494000
C        3.834471000     -1.271187000      1.228813000
C        3.674200000     -2.180444000      2.276343000
C        2.399674000     -2.492376000      2.743346000
C        1.295178000     -1.920324000      2.119023000
C        1.448307000     -1.043074000      1.035637000
C        0.252533000     -0.411301000      0.422150000
C       -0.836966000     -1.103972000     -0.029261000
C       -2.108590000     -0.392970000     -0.392450000
C       -3.020172000      0.110327000      0.596939000
C       -2.825547000     -0.084101000      1.993605000
C       -3.721003000      0.412338000      2.914716000
C       -4.859462000      1.138463000      2.492349000
C       -5.083208000      1.339390000      1.149719000
C       -4.188341000      0.828492000      0.171978000
C       -4.434492000      0.998312000     -1.216605000
C       -3.615843000      0.412413000     -2.150640000
C       -2.476591000     -0.314664000     -1.730014000
S       -1.578643000     -1.355885000     -2.867214000
C       -1.690650000     -2.796128000     -1.717231000
C       -0.890275000     -2.617161000     -0.385193000
C        0.430455000     -3.393708000     -0.541793000
H        1.079478000     -2.925089000     -1.286893000
H        0.198043000     -4.404805000     -0.892533000
H        0.994054000     -3.492691000      0.381146000
H       -1.491017000     -3.124351000      0.385650000
H       -2.755445000     -2.949329000     -1.529775000
H       -1.317546000     -3.662443000     -2.267387000
H       -3.843946000      0.475122000     -3.209884000
H       -5.311435000      1.558682000     -1.529629000
H       -5.959241000      1.888063000      0.813487000
H       -5.555093000      1.530216000      3.228351000
H       -3.552371000      0.245733000      3.974651000
H       -1.948820000     -0.628516000      2.326355000
H       -1.399813000      1.759547000      1.065516000
H       -0.970932000      4.136358000      0.673668000
H        1.202498000      4.845699000     -0.344183000
H        2.896496000      3.172345000     -0.859917000
H        4.844818000     -1.036760000      0.918561000
H        4.551976000     -2.622971000      2.738320000
H        2.266297000     -3.170969000      3.580636000
H        0.292261000     -2.154847000      2.463768000
C        4.314216000      0.951424000     -0.610999000
H        4.922249000      0.039813000     -0.625072000
C        2.481831000     -0.277238000     -1.866994000
H        3.224767000     -1.043276000     -2.117099000
H        1.499463000     -0.747994000     -1.829032000
H        2.454611000      0.457233000     -2.675376000
C        4.780884000      1.769751000      0.610011000
H        4.390202000      2.789517000      0.603644000
H        4.472787000      1.310672000      1.552371000
H        5.874412000      1.839733000      0.613548000
C        4.716142000      1.654447000     -1.926909000
H        5.770194000      1.945737000     -1.860778000
H        4.620298000      0.991112000     -2.789517000
H        4.146362000      2.559603000     -2.147891000
