# Supplementary material for: Coupled Rocking Motion in a Light-Driven Rotary Molecular Motor
Source: J Org Chem. 2022 Oct 12;89(1):1–8. doi: 10.1021/acs.joc.2c01830 (PMC10777401; doi:10.1021/acs.joc.2c01830)
Supplement: Supplementary file 2 — jo2c01830_si_002.zip [file jo2c01830_si_002.zip › xyz/(Sa)-2m to (Ra)-2s/(Ra)-2s.xyz]

63
C32H30S
C       -0.596275000     -0.562324000      1.172076000
C        0.362622000     -0.854438000      2.151641000
C        0.244326000     -1.984459000      2.955911000
C       -0.846727000     -2.833556000      2.788952000
C       -1.821861000     -2.534927000      1.836483000
C       -1.728834000     -1.398424000      1.023623000
C       -2.821010000     -1.020755000     -0.004303000
C       -3.004511000      0.505521000      0.102548000
C       -4.261582000      1.121513000      0.091503000
C       -4.401325000      2.502280000      0.238649000
C       -3.272989000      3.295172000      0.428140000
C       -2.013574000      2.700196000      0.437783000
C       -1.856091000      1.319951000      0.237845000
C       -0.518683000      0.663417000      0.328076000
C        0.613129000      1.125968000     -0.270761000
C        1.986043000      0.568801000     -0.058461000
C        2.420359000     -0.739290000     -0.461684000
C        1.573432000     -1.654246000     -1.142488000
C        2.017377000     -2.905325000     -1.507732000
C        3.337378000     -3.315848000     -1.209162000
C        4.190271000     -2.452102000     -0.562141000
C        3.766316000     -1.150989000     -0.182097000
C        4.656995000     -0.241349000      0.446611000
C        4.256930000      1.035990000      0.746839000
C        2.925423000      1.446335000      0.481128000
S        2.451421000      3.110333000      0.909438000
C        1.402064000      3.540430000     -0.554974000
C        0.642069000      2.344060000     -1.197763000
C        1.248402000      1.985169000     -2.569964000
H        2.296772000      1.685914000     -2.487340000
H        1.193946000      2.848522000     -3.241652000
H        0.697438000      1.162345000     -3.035711000
H       -0.383666000      2.669768000     -1.378555000
H        0.702173000      4.287915000     -0.172330000
H        2.039200000      4.030382000     -1.295781000
H        4.950498000      1.747491000      1.183710000
H        5.674210000     -0.561287000      0.656170000
H        5.211464000     -2.749644000     -0.338112000
H        3.675212000     -4.306763000     -1.497637000
H        1.348009000     -3.582034000     -2.030556000
H        0.562335000     -1.350006000     -1.377304000
H        1.197711000     -0.178349000      2.291684000
H        0.995322000     -2.192538000      3.712160000
H       -0.953744000     -3.719812000      3.407796000
H       -2.671309000     -3.200848000      1.744020000
H       -5.157373000      0.522377000     -0.018384000
H       -5.392135000      2.947088000      0.231186000
H       -3.369237000      4.365046000      0.587718000
H       -1.139973000      3.305208000      0.651968000
C       -2.331100000     -1.375394000     -1.472827000
H       -1.420262000     -0.786448000     -1.627503000
C       -4.138877000     -1.760455000      0.297801000
H       -4.498233000     -1.531997000      1.305100000
H       -4.015100000     -2.842151000      0.221236000
H       -4.922390000     -1.486935000     -0.410845000
C       -1.962636000     -2.856519000     -1.653180000
H       -2.844028000     -3.504118000     -1.590888000
H       -1.523549000     -3.011475000     -2.645044000
H       -1.239596000     -3.195685000     -0.907525000
C       -3.321816000     -0.947975000     -2.568617000
H       -2.864124000     -1.085287000     -3.554198000
H       -4.234742000     -1.553183000     -2.553003000
H       -3.609019000      0.102609000     -2.478107000
