# Supplementary material for: Coupled Rocking Motion in a Light-Driven Rotary Molecular Motor
Source: J Org Chem. 2022 Oct 12;89(1):1–8. doi: 10.1021/acs.joc.2c01830 (PMC10777401; doi:10.1021/acs.joc.2c01830)
Supplement: Supplementary file 2 — jo2c01830_si_002.zip [file jo2c01830_si_002.zip › xyz/(Sa)-2m to (Ra)-2s/(Sa)-2m.xyz]

63
C32H30S
C       -0.449094000     -0.664382000     -0.911425000
C        0.465034000     -1.102361000     -1.878748000
C        0.313590000     -2.337159000     -2.501508000
C       -0.761632000     -3.147681000     -2.149946000
C       -1.699028000     -2.699932000     -1.218069000
C       -1.590773000     -1.444781000     -0.603348000
C       -2.643389000     -0.887520000      0.404276000
C       -2.774372000      0.625917000      0.119941000
C       -3.986431000      1.327665000      0.129593000
C       -4.058061000      2.681151000     -0.204365000
C       -2.906763000      3.366181000     -0.581528000
C       -1.686342000      2.696484000     -0.564043000
C       -1.595997000      1.355285000     -0.166246000
C       -0.292871000      0.638435000     -0.204981000
C        0.876897000      1.080288000      0.331800000
C        2.211957000      0.439770000      0.083524000
C        2.615047000     -0.848975000      0.571657000
C        1.761738000     -1.678335000      1.348166000
C        2.175430000     -2.913363000      1.794010000
C        3.468926000     -3.393986000      1.484718000
C        4.326982000     -2.614167000      0.744451000
C        3.935003000     -1.330722000      0.279974000
C        4.833884000     -0.504205000     -0.444510000
C        4.469701000      0.763085000     -0.821836000
C        3.164249000      1.243703000     -0.542222000
S        2.762372000      2.905550000     -1.057462000
C        1.722428000      3.479276000      0.367411000
C        1.122925000      2.327546000      1.204205000
C        0.015275000      2.837231000      2.141605000
H       -0.792044000      3.353953000      1.624013000
H        0.454444000      3.534045000      2.864015000
H       -0.423231000      2.008674000      2.705429000
H        1.928795000      2.002263000      1.873477000
H        2.330646000      4.128723000      1.003371000
H        0.932737000      4.088356000     -0.079133000
H        5.174227000      1.415145000     -1.328480000
H        5.831003000     -0.876654000     -0.663610000
H        5.328463000     -2.965690000      0.509776000
H        3.782638000     -4.372049000      1.837264000
H        1.502436000     -3.524238000      2.388674000
H        0.768804000     -1.323879000      1.589240000
H        1.298437000     -0.462726000     -2.143506000
H        1.030001000     -2.660512000     -3.250653000
H       -0.890783000     -4.122347000     -2.611647000
H       -2.534274000     -3.351688000     -0.995706000
H       -4.906250000      0.821008000      0.380055000
H       -5.020853000      3.183800000     -0.197408000
H       -2.955815000      4.405096000     -0.893822000
H       -0.786537000      3.202896000     -0.893522000
C       -3.984909000     -1.708018000      0.308109000
H       -3.659254000     -2.751851000      0.375402000
C       -2.075740000     -1.057684000      1.843787000
H       -1.107519000     -0.565750000      1.942475000
H       -1.948698000     -2.118499000      2.086012000
H       -2.743831000     -0.609385000      2.583235000
C       -4.963127000     -1.567090000      1.495891000
H       -5.849186000     -2.179841000      1.297755000
H       -4.526345000     -1.929324000      2.429609000
H       -5.310153000     -0.546888000      1.674079000
C       -4.730236000     -1.568717000     -1.034823000
H       -5.460015000     -2.379375000     -1.138194000
H       -5.278450000     -0.627593000     -1.114874000
H       -4.049168000     -1.622116000     -1.887078000
