# Supplementary material for: Coupled Rocking Motion in a Light-Driven Rotary Molecular Motor
Source: J Org Chem. 2022 Oct 12;89(1):1–8. doi: 10.1021/acs.joc.2c01830 (PMC10777401; doi:10.1021/acs.joc.2c01830)
Supplement: Supplementary file 2 — jo2c01830_si_002.zip [file jo2c01830_si_002.zip › xyz/(Sa)-2m to (Ra)-2s/I1_iPr_eq.xyz]

63
C32H30S
C        0.416214000     -0.438034000      0.991492000
C       -0.529759000     -0.782780000      1.984286000
C       -0.446476000     -1.966123000      2.700197000
C        0.610292000     -2.843258000      2.448858000
C        1.599911000     -2.471491000      1.547631000
C        1.552191000     -1.255337000      0.844170000
C        2.757996000     -0.831391000      0.002910000
C        2.567446000      0.556773000     -0.625156000
C        3.580623000      1.013048000     -1.484978000
C        3.614452000      2.302903000     -1.999795000
C        2.602636000      3.186953000     -1.642258000
C        1.549265000      2.741736000     -0.854796000
C        1.459607000      1.418102000     -0.359467000
C        0.219540000      0.814654000      0.217816000
C       -1.079543000      1.250599000     -0.032148000
C       -2.192810000      0.265851000     -0.151351000
C       -2.028222000     -0.958232000     -0.918995000
C       -0.932814000     -1.185810000     -1.795961000
C       -0.816965000     -2.353188000     -2.520579000
C       -1.780186000     -3.378623000     -2.398189000
C       -2.871946000     -3.183108000     -1.585528000
C       -3.039568000     -1.974303000     -0.859462000
C       -4.226812000     -1.736570000     -0.118295000
C       -4.455995000     -0.506204000      0.440730000
C       -3.462627000      0.500791000      0.391793000
S       -3.897631000      2.117519000      0.987998000
C       -2.942499000      2.983943000     -0.318203000
C       -1.434426000      2.740377000     -0.170428000
C       -0.930195000      3.560867000      1.041224000
H       -1.545251000      3.334102000      1.916576000
H       -1.011390000      4.635318000      0.838594000
H        0.103511000      3.336693000      1.304304000
H       -0.983809000      3.131684000     -1.094240000
H       -3.322567000      2.637252000     -1.282793000
H       -3.161666000      4.050525000     -0.221187000
H       -5.403835000     -0.282066000      0.920594000
H       -4.981006000     -2.516846000     -0.063527000
H       -3.643993000     -3.943962000     -1.504659000
H       -1.669884000     -4.300834000     -2.960808000
H        0.019313000     -2.478835000     -3.202425000
H       -0.186039000     -0.412155000     -1.918273000
H       -1.339746000     -0.095920000      2.192314000
H       -1.195927000     -2.200453000      3.450139000
H        0.682439000     -3.790872000      2.974593000
H        2.438680000     -3.143218000      1.397763000
H        4.380239000      0.336984000     -1.755866000
H        4.425967000      2.610955000     -2.652167000
H        2.614228000      4.217061000     -1.986125000
H        0.789308000      3.462898000     -0.616027000
C        4.000466000     -0.793701000      1.012196000
H        3.970289000     -1.767800000      1.511717000
C        2.984733000     -1.904415000     -1.095511000
H        2.069605000     -2.041471000     -1.676934000
H        3.242786000     -2.869438000     -0.649556000
H        3.786712000     -1.638986000     -1.786552000
C        5.406516000     -0.689269000      0.396851000
H        5.626477000      0.315275000      0.026410000
H        6.145868000     -0.911084000      1.174480000
H        5.571293000     -1.402986000     -0.415809000
C        3.836762000      0.279525000      2.099547000
H        2.881685000      0.189307000      2.623311000
H        4.636097000      0.186354000      2.842551000
H        3.895874000      1.286502000      1.674044000
