# Supplementary material for: Coupled Rocking Motion in a Light-Driven Rotary Molecular Motor
Source: J Org Chem. 2022 Oct 12;89(1):1–8. doi: 10.1021/acs.joc.2c01830 (PMC10777401; doi:10.1021/acs.joc.2c01830)
Supplement: Supplementary file 2 — jo2c01830_si_002.zip [file jo2c01830_si_002.zip › xyz/(Sa)-2m to (Ra)-2s/I2_iPr_eq.xyz]

63
C32H30S
C       -0.554566000      1.215618000      0.198478000
C        0.395822000      2.223162000      0.414264000
C        0.140714000      3.549974000      0.078883000
C       -1.082752000      3.886754000     -0.486724000
C       -2.047098000      2.898509000     -0.683888000
C       -1.827293000      1.559928000     -0.333306000
C       -2.886408000      0.445351000     -0.580307000
C       -2.791725000     -0.548793000      0.596008000
C       -3.894965000     -1.174567000      1.192979000
C       -3.754839000     -2.051777000      2.268858000
C       -2.491769000     -2.318925000      2.790421000
C       -1.380499000     -1.723531000      2.202376000
C       -1.509521000     -0.872528000      1.092564000
C       -0.308287000     -0.226910000      0.497589000
C        0.807048000     -0.939796000      0.164548000
C        2.086676000     -0.378900000     -0.356476000
C        3.060481000      0.254224000      0.490294000
C        2.868814000      0.418177000      1.891460000
C        3.818086000      1.036631000      2.675371000
C        5.014134000      1.528990000      2.103262000
C        5.240775000      1.371339000      0.755028000
C        4.290341000      0.724571000     -0.078226000
C        4.544094000      0.503395000     -1.458087000
C        3.659676000     -0.207913000     -2.227628000
C        2.441349000     -0.675808000     -1.668933000
S        1.382117000     -1.659667000     -2.702706000
C        0.604965000     -2.819731000     -1.472911000
C        0.796661000     -2.469262000      0.026606000
C        2.027200000     -3.165316000      0.631835000
H        2.954557000     -2.873824000      0.132302000
H        1.924165000     -4.252167000      0.545378000
H        2.130175000     -2.921479000      1.694049000
H       -0.086917000     -2.869895000      0.524337000
H       -0.458778000     -2.809601000     -1.718742000
H        0.996574000     -3.819686000     -1.679218000
H        3.885069000     -0.431668000     -3.265721000
H        5.473462000      0.868132000     -1.887239000
H        6.162801000      1.731299000      0.305709000
H        5.752261000      2.020558000      2.729783000
H        3.647685000      1.145067000      3.742587000
H        1.953091000      0.047295000      2.338992000
H        1.341135000      1.975293000      0.871411000
H        0.896106000      4.308031000      0.263516000
H       -1.301866000      4.913628000     -0.764831000
H       -2.992017000      3.203097000     -1.114373000
H       -4.892861000     -0.976256000      0.832934000
H       -4.638600000     -2.506867000      2.706542000
H       -2.371982000     -2.973272000      3.648756000
H       -0.391345000     -1.900147000      2.613959000
C       -4.315264000      1.067047000     -0.811066000
H       -4.146791000      1.839914000     -1.568244000
C       -2.464039000     -0.290355000     -1.888751000
H       -1.412217000     -0.577255000     -1.860449000
H       -2.598205000      0.370079000     -2.752198000
H       -3.062451000     -1.192205000     -2.045187000
C       -5.363374000      0.150794000     -1.481786000
H       -6.290818000      0.717929000     -1.616966000
H       -5.041153000     -0.177551000     -2.472684000
H       -5.615246000     -0.744380000     -0.909355000
C       -4.910488000      1.782604000      0.417580000
H       -4.176111000      2.427862000      0.905643000
H       -5.754461000      2.409612000      0.109246000
H       -5.282815000      1.085405000      1.171486000
