# Supplementary material for: Coupled Rocking Motion in a Light-Driven Rotary Molecular Motor
Source: J Org Chem. 2022 Oct 12;89(1):1–8. doi: 10.1021/acs.joc.2c01830 (PMC10777401; doi:10.1021/acs.joc.2c01830)
Supplement: Supplementary file 2 — jo2c01830_si_002.zip [file jo2c01830_si_002.zip › xyz/(Sa)-2m to (Ra)-2s/I3_iPr_ax.xyz]

63
C32H30S
C        0.438277000      1.321325000     -0.225901000
C       -0.635923000      2.201718000     -0.424560000
C       -0.491139000      3.393687000     -1.131426000
C        0.747668000      3.738820000     -1.656034000
C        1.833124000      2.888027000     -1.452769000
C        1.713747000      1.688435000     -0.741871000
C        2.934856000      0.765932000     -0.533844000
C        2.836451000      0.254928000      0.912144000
C        3.928574000      0.176058000      1.784663000
C        3.777980000     -0.256183000      3.103617000
C        2.516767000     -0.606503000      3.581908000
C        1.420915000     -0.537528000      2.726011000
C        1.568511000     -0.136800000      1.389191000
C        0.366455000      0.018008000      0.524325000
C       -0.604484000     -0.944790000      0.422994000
C       -1.958833000     -0.645774000     -0.144379000
C       -2.907753000      0.188593000      0.546398000
C       -2.669426000      0.714534000      1.847829000
C       -3.601467000      1.506596000      2.480786000
C       -4.824026000      1.827858000      1.846092000
C       -5.093455000      1.329283000      0.592513000
C       -4.162960000      0.493356000     -0.080688000
C       -4.460311000     -0.065828000     -1.351857000
C       -3.605648000     -0.967847000     -1.935371000
C       -2.379584000     -1.288310000     -1.305041000
S       -1.437416000     -2.707176000     -1.835330000
C       -1.319905000     -3.327990000     -0.098084000
C       -0.392577000     -2.448941000      0.779605000
C        1.030337000     -3.016955000      0.612527000
H        1.336188000     -2.967150000     -0.436592000
H        1.024322000     -4.071933000      0.907176000
H        1.782474000     -2.515631000      1.213483000
H       -0.714114000     -2.616153000      1.819184000
H       -2.342755000     -3.365183000      0.282701000
H       -0.936295000     -4.349574000     -0.146370000
H       -3.869619000     -1.466477000     -2.862580000
H       -5.403400000      0.186059000     -1.829441000
H       -6.034402000      1.558247000      0.098872000
H       -5.547603000      2.459863000      2.352100000
H       -3.395555000      1.888939000      3.476286000
H       -1.729788000      0.488017000      2.338230000
H       -1.598625000      1.979391000      0.002186000
H       -1.348731000      4.048489000     -1.255318000
H        0.880909000      4.665049000     -2.207526000
H        2.794362000      3.178318000     -1.857826000
H        4.916599000      0.463804000      1.445951000
H        4.644577000     -0.300621000      3.756874000
H        2.384518000     -0.919481000      4.613405000
H        0.431189000     -0.792189000      3.092694000
C        2.835489000     -0.456600000     -1.544538000
H        1.877798000     -0.940297000     -1.330429000
C        4.260855000      1.519109000     -0.756935000
H        4.344990000      2.382193000     -0.090300000
H        4.354256000      1.874658000     -1.784173000
H        5.118164000      0.867871000     -0.576532000
C        2.793553000     -0.030735000     -3.021004000
H        3.746562000      0.396014000     -3.353384000
H        2.597519000     -0.906359000     -3.648782000
H        2.005961000      0.700567000     -3.216543000
C        3.939547000     -1.505687000     -1.337472000
H        3.734379000     -2.386613000     -1.955263000
H        4.922937000     -1.127241000     -1.637825000
H        4.008154000     -1.836540000     -0.297947000
