# Supplementary material for: Coupled Rocking Motion in a Light-Driven Rotary Molecular Motor
Source: J Org Chem. 2022 Oct 12;89(1):1–8. doi: 10.1021/acs.joc.2c01830 (PMC10777401; doi:10.1021/acs.joc.2c01830)
Supplement: Supplementary file 2 — jo2c01830_si_002.zip [file jo2c01830_si_002.zip › xyz/(Sa)-2m to (Ra)-2s/TS1_iPr_eq.xyz]

63
C32H30S
C       -0.535326000     -0.651499000     -0.885951000
C        0.229663000     -1.250171000     -1.894133000
C       -0.063113000     -2.531615000     -2.347857000
C       -1.128107000     -3.225054000     -1.778962000
C       -1.921100000     -2.616140000     -0.804593000
C       -1.674750000     -1.309394000     -0.361232000
C       -2.591626000     -0.544197000      0.647557000
C       -2.690467000      0.899187000      0.106817000
C       -3.877882000      1.638995000      0.095742000
C       -3.974003000      2.874990000     -0.545861000
C       -2.876115000      3.373288000     -1.236287000
C       -1.669719000      2.676838000     -1.188760000
C       -1.526738000      1.494334000     -0.449966000
C       -0.241097000      0.720857000     -0.392355000
C        0.964103000      1.184878000      0.087130000
C        2.228297000      0.361060000      0.142169000
C        2.285377000     -1.077861000      0.366382000
C        1.281901000     -1.788195000      1.071773000
C        1.360498000     -3.147608000      1.286559000
C        2.451197000     -3.892438000      0.791494000
C        3.476735000     -3.233192000      0.153595000
C        3.442384000     -1.826782000     -0.030278000
C        4.584708000     -1.137279000     -0.517816000
C        4.628975000      0.225891000     -0.436356000
C        3.485063000      0.968507000     -0.037544000
S        3.799748000      2.664428000      0.371271000
C        2.328850000      2.837987000      1.444973000
C        1.071030000      2.651148000      0.591664000
C        1.069514000      3.783035000     -0.483868000
H        1.288969000      3.404092000     -1.484416000
H        1.834713000      4.529910000     -0.258157000
H        0.110530000      4.298085000     -0.507984000
H        0.204136000      2.812458000      1.246099000
H        2.406807000      2.104178000      2.252852000
H        2.361684000      3.842770000      1.873007000
H        5.546582000      0.765268000     -0.653081000
H        5.450950000     -1.704155000     -0.847494000
H        4.356103000     -3.774912000     -0.185387000
H        2.495598000     -4.966613000      0.944093000
H        0.573833000     -3.646367000      1.845028000
H        0.448992000     -1.239784000      1.478830000
H        1.069107000     -0.702231000     -2.309102000
H        0.538914000     -2.985171000     -3.129428000
H       -1.363311000     -4.234341000     -2.104197000
H       -2.757234000     -3.182722000     -0.414879000
H       -4.765661000      1.242385000      0.565007000
H       -4.918543000      3.411138000     -0.542865000
H       -2.951253000      4.288638000     -1.815952000
H       -0.835821000      3.031027000     -1.774130000
C       -3.966100000     -1.302219000      0.806369000
H       -3.666975000     -2.337406000      1.005530000
C       -1.917492000     -0.481056000      2.047336000
H       -0.946917000      0.012557000      1.996594000
H       -1.779163000     -1.484281000      2.465432000
H       -2.531569000      0.098670000      2.740200000
C       -4.842392000     -1.334725000     -0.463590000
H       -4.252450000     -1.501558000     -1.367212000
H       -5.573325000     -2.147341000     -0.386030000
H       -5.403357000     -0.408895000     -0.607433000
C       -4.820492000     -0.936501000      2.040992000
H       -5.105733000      0.116972000      2.092640000
H       -5.746792000     -1.520452000      2.013380000
H       -4.315451000     -1.183167000      2.977875000
