# Supplementary material for: Coupled Rocking Motion in a Light-Driven Rotary Molecular Motor
Source: J Org Chem. 2022 Oct 12;89(1):1–8. doi: 10.1021/acs.joc.2c01830 (PMC10777401; doi:10.1021/acs.joc.2c01830)
Supplement: Supplementary file 2 — jo2c01830_si_002.zip [file jo2c01830_si_002.zip › xyz/(Sa)-2m to (Ra)-2s/TS2_iPr_eq.xyz]

63
C32H30S
C        0.761522000      1.222238000     -0.715426000
C        0.324174000      2.144353000     -1.676723000
C        0.775446000      3.462126000     -1.659118000
C        1.668981000      3.860531000     -0.667921000
C        2.175528000      2.923347000      0.236139000
C        1.787884000      1.578410000      0.190209000
C        2.472136000      0.429204000      0.984517000
C        2.688739000     -0.687785000     -0.077263000
C        3.873400000     -1.422429000     -0.206506000
C        4.100632000     -2.275968000     -1.288486000
C        3.143630000     -2.392424000     -2.291117000
C        1.930237000     -1.720481000     -2.152759000
C        1.660958000     -0.930383000     -1.026787000
C        0.356438000     -0.212919000     -0.775581000
C       -0.820318000     -0.880023000     -0.505234000
C       -2.154855000     -0.479625000      0.111296000
C       -2.848074000      0.812655000      0.047534000
C       -2.199393000      2.060240000     -0.106337000
C       -2.880624000      3.255926000     -0.223017000
C       -4.286364000      3.292508000     -0.180145000
C       -4.960666000      2.121028000      0.076259000
C       -4.272146000      0.892786000      0.245013000
C       -4.982510000     -0.242604000      0.703938000
C       -4.294757000     -1.373301000      1.024088000
C       -2.903440000     -1.499094000      0.744704000
S       -2.325199000     -3.074145000      1.335255000
C       -0.778111000     -3.261745000      0.399848000
C       -0.794373000     -2.388275000     -0.851876000
C       -1.856330000     -2.795109000     -1.890531000
H       -2.880844000     -2.676945000     -1.534746000
H       -1.715012000     -3.844871000     -2.171501000
H       -1.744607000     -2.187293000     -2.794244000
H        0.159279000     -2.602597000     -1.317842000
H        0.075429000     -3.001864000      1.031851000
H       -0.699122000     -4.320280000      0.132914000
H       -4.810652000     -2.225790000      1.455145000
H       -6.056809000     -0.180376000      0.852733000
H       -6.041071000      2.118785000      0.195855000
H       -4.821989000      4.230004000     -0.294769000
H       -2.312141000      4.175516000     -0.328954000
H       -1.130405000      2.094854000     -0.068444000
H       -0.404271000      1.825109000     -2.414830000
H        0.421550000      4.169153000     -2.403322000
H        2.008107000      4.891002000     -0.615731000
H        2.913253000      3.258799000      0.954356000
H        4.656751000     -1.319660000      0.529682000
H        5.040730000     -2.815203000     -1.357742000
H        3.330317000     -3.002763000     -3.169659000
H        1.178164000     -1.806040000     -2.931607000
C        3.786730000      0.950584000      1.680865000
H        3.451330000      1.850588000      2.210522000
C        1.508237000     -0.056694000      2.106274000
H        0.507439000     -0.252401000      1.725570000
H        1.424606000      0.709023000      2.885006000
H        1.877412000     -0.976125000      2.568043000
C        4.357036000      0.052809000      2.800400000
H        3.659325000     -0.062091000      3.632754000
H        4.630377000     -0.950197000      2.462609000
H        5.264284000      0.517435000      3.201402000
C        4.919849000      1.396156000      0.729738000
H        5.577427000      2.101750000      1.249844000
H        5.543434000      0.561598000      0.402721000
H        4.543317000      1.890950000     -0.167667000
