# Supplementary material for: Coupled Rocking Motion in a Light-Driven Rotary Molecular Motor
Source: J Org Chem. 2022 Oct 12;89(1):1–8. doi: 10.1021/acs.joc.2c01830 (PMC10777401; doi:10.1021/acs.joc.2c01830)
Supplement: Supplementary file 2 — jo2c01830_si_002.zip [file jo2c01830_si_002.zip › xyz/(Sa)-2m to (Ra)-2s/TS3_iPr_ax.xyz]

63
C32H30S
C       -0.535441000     -0.165960000      1.256825000
C        0.473858000     -0.348034000      2.227008000
C        0.328809000     -1.222565000      3.294642000
C       -0.867180000     -1.918885000      3.450288000
C       -1.903399000     -1.698376000      2.548757000
C       -1.770242000     -0.825090000      1.458235000
C       -2.933058000     -0.559778000      0.502512000
C       -2.865331000      0.915404000      0.062810000
C       -4.051255000      1.616599000     -0.199140000
C       -4.066477000      2.851477000     -0.839990000
C       -2.864587000      3.373987000     -1.303857000
C       -1.674770000      2.715563000     -1.017835000
C       -1.616187000      1.535592000     -0.242055000
C       -0.343528000      0.876772000      0.199440000
C        0.943125000      1.213111000     -0.191645000
C        2.071858000      0.234363000     -0.168589000
C        1.976870000     -1.020056000     -0.886787000
C        0.879825000     -1.345374000     -1.728786000
C        0.812758000     -2.548814000     -2.398070000
C        1.840941000     -3.507326000     -2.262637000
C        2.941965000     -3.210663000     -1.492765000
C        3.051561000     -1.967603000     -0.816973000
C        4.233343000     -1.623824000     -0.110093000
C        4.370969000     -0.381752000      0.448269000
C        3.302239000      0.552471000      0.408870000
S        3.651978000      2.098999000      1.206305000
C        2.241610000      3.145287000      0.665139000
C        1.429004000      2.622712000     -0.541830000
C        2.173879000      2.741848000     -1.879759000
H        3.054622000      2.096663000     -1.914861000
H        2.501823000      3.773417000     -2.046962000
H        1.518749000      2.456409000     -2.709118000
H        0.593458000      3.314658000     -0.552357000
H        1.573959000      3.270409000      1.520529000
H        2.671160000      4.121759000      0.419896000
H        5.296355000     -0.100635000      0.942811000
H        5.044883000     -2.344191000     -0.054245000
H        3.761810000     -3.919064000     -1.405475000
H        1.772385000     -4.458126000     -2.782561000
H       -0.034954000     -2.755246000     -3.045075000
H        0.096533000     -0.612707000     -1.867502000
H        1.382439000      0.233285000      2.162121000
H        1.135657000     -1.335191000      4.012584000
H       -1.008610000     -2.603157000      4.281861000
H       -2.839693000     -2.216256000      2.711561000
H       -5.000716000      1.177846000      0.077357000
H       -5.007101000      3.364664000     -1.016008000
H       -2.842125000      4.290619000     -1.885811000
H       -0.778784000      3.136168000     -1.441879000
C       -2.742921000     -1.463042000     -0.800603000
H       -1.760434000     -1.189315000     -1.194417000
C       -4.286614000     -0.893182000      1.165990000
H       -4.453296000     -0.280058000      2.056350000
H       -4.336758000     -1.940856000      1.463437000
H       -5.121202000     -0.735272000      0.481800000
C       -2.696406000     -2.969066000     -0.495243000
H       -3.670068000     -3.350279000     -0.167763000
H       -2.426555000     -3.518470000     -1.403227000
H       -1.956744000     -3.213832000      0.269905000
C       -3.771594000     -1.195748000     -1.911221000
H       -3.516882000     -1.790864000     -2.795009000
H       -4.783570000     -1.489871000     -1.611038000
H       -3.799737000     -0.146783000     -2.213235000
