# Supplementary material for: Coupled Rocking Motion in a Light-Driven Rotary Molecular Motor
Source: J Org Chem. 2022 Oct 12;89(1):1–8. doi: 10.1021/acs.joc.2c01830 (PMC10777401; doi:10.1021/acs.joc.2c01830)
Supplement: Supplementary file 2 — jo2c01830_si_002.zip [file jo2c01830_si_002.zip › xyz/(Sa)-2m to (Ra)-2s/TS4_iPr_ax.xyz]

63
C32H30S
C       -0.442683000     -0.627043000     -0.815223000
C        0.545739000     -1.001583000     -1.758805000
C        0.470938000     -2.168883000     -2.499259000
C       -0.634880000     -3.006281000     -2.349781000
C       -1.674314000     -2.594613000     -1.528660000
C       -1.627228000     -1.397685000     -0.790637000
C       -2.917598000     -0.931109000     -0.112426000
C       -2.703776000      0.335132000      0.717885000
C       -3.764124000      0.751349000      1.544590000
C       -3.686665000      1.857210000      2.378330000
C       -2.487159000      2.561660000      2.436863000
C       -1.423099000      2.157849000      1.647666000
C       -1.491280000      1.077785000      0.733001000
C       -0.277872000      0.615684000     -0.006421000
C        0.975315000      1.228332000      0.086012000
C        2.216297000      0.402205000      0.084707000
C        2.332281000     -0.756883000      0.951420000
C        1.372687000     -1.087946000      1.947893000
C        1.513738000     -2.204372000      2.743213000
C        2.622984000     -3.065489000      2.589801000
C        3.588249000     -2.764134000      1.658367000
C        3.481768000     -1.609891000      0.837510000
C        4.515665000     -1.275742000     -0.075672000
C        4.458408000     -0.109416000     -0.795814000
C        3.326521000      0.732341000     -0.700343000
S        3.325957000      2.265571000     -1.602056000
C        2.616150000      3.192713000     -0.188390000
C        1.175103000      2.765483000      0.149924000
C        0.206502000      3.517160000     -0.784388000
H        0.438538000      3.274790000     -1.825877000
H        0.317579000      4.599054000     -0.651719000
H       -0.836881000      3.262088000     -0.603595000
H        1.044298000      3.133054000      1.176849000
H        3.292360000      3.041012000      0.656713000
H        2.631905000      4.253207000     -0.452347000
H        5.276516000      0.184054000     -1.446220000
H        5.376193000     -1.933801000     -0.160751000
H        4.461880000     -3.400340000      1.542211000
H        2.718481000     -3.947855000      3.215594000
H        0.766221000     -2.418767000      3.501542000
H        0.518412000     -0.440749000      2.094935000
H        1.387604000     -0.348925000     -1.925689000
H        1.264651000     -2.414212000     -3.198448000
H       -0.709104000     -3.939657000     -2.900013000
H       -2.564094000     -3.212447000     -1.479840000
H       -4.681857000      0.179629000      1.547720000
H       -4.536944000      2.142307000      2.990565000
H       -2.367612000      3.406907000      3.108188000
H       -0.498403000      2.693041000      1.769981000
C       -3.964574000     -0.669719000     -1.290594000
H       -3.953488000     -1.596677000     -1.875501000
C       -3.417173000     -2.074088000      0.817150000
H       -3.670551000     -2.969622000      0.244268000
H       -2.632076000     -2.342158000      1.529779000
H       -4.303744000     -1.797536000      1.388413000
C       -3.520771000      0.466503000     -2.224640000
H       -3.525352000      1.429723000     -1.703333000
H       -2.516844000      0.302456000     -2.623471000
H       -4.209130000      0.546595000     -3.072674000
C       -5.428670000     -0.445574000     -0.875890000
H       -5.800455000     -1.212023000     -0.189423000
H       -5.583942000      0.535046000     -0.417678000
H       -6.058342000     -0.483069000     -1.771616000
