# Supplementary material for: Coupled Rocking Motion in a Light-Driven Rotary Molecular Motor
Source: J Org Chem. 2022 Oct 12;89(1):1–8. doi: 10.1021/acs.joc.2c01830 (PMC10777401; doi:10.1021/acs.joc.2c01830)
Supplement: Supplementary file 2 — jo2c01830_si_002.zip [file jo2c01830_si_002.zip › xyz/(Sa)-2m to (Ra)-2s/TS5_iPr_ax.xyz]

63
C32H30S
C        0.401057000      1.331608000     -0.156632000
C       -0.676771000      2.220778000     -0.268741000
C       -0.571077000      3.413313000     -0.982331000
C        0.629846000      3.744652000     -1.597290000
C        1.722647000      2.887755000     -1.468643000
C        1.643725000      1.690662000     -0.748281000
C        2.874295000      0.769731000     -0.585436000
C        2.845186000      0.293653000      0.877600000
C        3.972996000      0.256096000      1.706102000
C        3.878973000     -0.120554000      3.047416000
C        2.640726000     -0.454352000      3.592793000
C        1.510374000     -0.431799000      2.779352000
C        1.602716000     -0.091846000      1.422030000
C        0.371511000      0.027393000      0.593999000
C       -0.585487000     -0.944333000      0.493130000
C       -1.921308000     -0.654130000     -0.126707000
C       -2.937369000      0.102011000      0.551686000
C       -2.787763000      0.567197000      1.888804000
C       -3.784047000      1.287520000      2.509403000
C       -4.984882000      1.591463000      1.825746000
C       -5.167320000      1.150946000      0.535140000
C       -4.167633000      0.391364000     -0.129329000
C       -4.368154000     -0.104277000     -1.445224000
C       -3.439177000     -0.927215000     -2.033165000
C       -2.236580000     -1.230910000     -1.351384000
S       -1.172388000     -2.549239000     -1.912545000
C       -1.151270000     -3.309848000     -0.229085000
C       -0.401132000     -2.450831000      0.835707000
C        1.029596000     -3.011150000      0.936530000
H        1.575497000     -2.855647000      0.001724000
H        0.968505000     -4.090908000      1.109357000
H        1.614767000     -2.585547000      1.746070000
H       -0.914125000     -2.650143000      1.789590000
H       -2.196790000     -3.471676000      0.041223000
H       -0.673336000     -4.286473000     -0.330669000
H       -3.625249000     -1.373617000     -3.004803000
H       -5.294325000      0.134828000     -1.961014000
H       -6.089906000      1.369825000      0.003702000
H       -5.760351000      2.166003000      2.323356000
H       -3.647264000      1.626042000      3.532305000
H       -1.865185000      0.350329000      2.415595000
H       -1.605874000      2.003286000      0.232069000
H       -1.427269000      4.078833000     -1.042424000
H        0.730391000      4.669105000     -2.158652000
H        2.656692000      3.173229000     -1.936392000
H        4.943975000      0.536317000      1.315507000
H        4.771651000     -0.131664000      3.666086000
H        2.552997000     -0.720671000      4.641996000
H        0.537094000     -0.677493000      3.194348000
C        2.731398000     -0.473539000     -1.563390000
H        1.785540000     -0.955884000     -1.299154000
C        4.185170000      1.521709000     -0.887331000
H        4.298883000      2.397516000     -0.242055000
H        4.225516000      1.858502000     -1.924430000
H        5.052784000      0.876348000     -0.737002000
C        3.847327000     -1.515431000     -1.383710000
H        3.963485000     -1.822634000     -0.340830000
H        3.617536000     -2.410047000     -1.972657000
H        4.815438000     -1.142059000     -1.735638000
C        2.620943000     -0.078089000     -3.044587000
H        3.558593000      0.336599000     -3.431555000
H        2.389691000     -0.965109000     -3.643579000
H        1.827763000      0.653364000     -3.216392000
